# Supplementary material for: Comparison of Intensive Care Scoring Systems in Predicting Overall Mortality of Sepsis
Source: Diagnostics (Basel). 2025 Jun 29;15(13):1660. doi: 10.3390/diagnostics15131660 (PMC12248853; doi:10.3390/diagnostics15131660)
Supplement: Supplementary file 1 [file diagnostics-15-01660-s001.zip]

Archive with 1 entries (1 files):
- diagnostics-3488191-supplementary.pdf
